# Supplementary material for: Production of GMP-Compliant Clinical Amounts of Copper-61 Radiopharmaceuticals from Liquid Targets
Source: Pharmaceuticals (Basel). 2022 Jun 7;15(6):723. doi: 10.3390/ph15060723 (PMC9231368; doi:10.3390/ph15060723)
Supplement: Supplementary file 1 [file pharmaceuticals-15-00723-s001.zip]

Archive with 1 entries (1 files):
- pharmaceuticals-1716489-supplementary.pdf
